# Supplementary material for: Multi-omics study of mitochondrial dysfunction in the pathogenesis of hyperuricemia
Source: Ren Fail. 2025 Jul 23;47(1):2532855. doi: 10.1080/0886022X.2025.2532855 (PMC12288190; doi:10.1080/0886022X.2025.2532855)
Supplement: supplementary document.xlsx [file IRNF_A_2532855_SM0324.xlsx]

## Sheet: Index
		Table S1.Date soure information in Mendelian randomization study
		Table S2. Summary data-level Mendelian randomization analysis for association between DNA methylations and HUA in discovery stage
		Table S3. Summary data-level Mendelian randomization analysis for association between DNA methylations and HUA in replicated stage
		Table S4. Summary data-level Mendelian randomization analysis for association between gene expression and HUA in discovery stage
		Table S5. Summary data-level Mendelian randomization analysis for association between gene expression and HUA in replicated stage
		Table S6. Summary data-level Mendelian randomization analysis for association between gene encoded protein and HUA in discovery stage
		Table S7. Summary data-level Mendelian randomization analysis for association between gene encoded protein and HUA in replicated stage
		Table S9 Hierarchy of mitochondrial-related methylation, expression, and proteins of gene prediction for HUA candidate genes
		Table S8 Association between methylation and expression, expression and protein abundance of mitochondrial-related genes
		Table S10. Association of tissue-specific gene expression with HUA

## Sheet: Table S1
	Table S1.Date soure information in Mendelian randomization study
	expose/outcome	Data Sources	Web source/Pubmed ID	Race	Sample size
	mQTL	McRae et al.	30514905	European	1980
	eQTL	eQTLGen Consortium	https://www.eqtlgen.org/cis-eqtls.html	European	31684
	pQTL	UKB-PPP	https://registry.opendata.aws/ukbppp	European	54219
	Serum uric acid levels	Sakaue S et al	https://www.ebi.ac.uk/gwas/	European	343836
	Hyperuricemia	Finngen	https://www.finngen.fi/fi	European	384093
	Specific tissue	GTEX	https://gtexportal.org/home/datasets	European	838

## Sheet: Table S2
	Table S2. Summary data-level Mendelian randomization analysis for association between DNA methylations and HUA in discovery stage
	Symbol	probeID	Beta	SE	F	P_HEIDI	nsnp_HEIDI	P-FDR	OR	95%CI
	ACADSB	cg01011367	1.73609	0.0361446	2307.05	0.461502	20	0.0499467	1.00537	1.002-1.009
	ACSM3	cg00394823	0.38032	0.0480088	62.7562	0.452954	19	0.0371581	0.97867	0.965-0.992
	ARG2	cg11752250	0.289254	0.0398243	52.7549	0.736615	15	0.0232063	1.0252	1.01-1.041
	BOLA1	cg06605933	-0.544532	0.0579239	88.3754	0.293639	20	0.0320173	1.02191	1.008-1.036
	C6orf136	cg17129519	-1.94742	0.0772529	635.462	0.0854806	20	0.000116665	1.01412	1.008-1.02
	CBR4	cg00020991	-0.420903	0.0497539	71.5665	0.574042	14	0.0345232	1.0221	1.008-1.036
	CHCHD4	cg27570892	0.195907	0.0328651	35.5328	0.516134	11	0.00831557	1.04221	1.019-1.066
	COMT	cg20709110	0.486447	0.0321135	229.454	0.557331	20	0.0240797	0.985916	0.977-0.994
	COQ5	cg01762738	-0.585641	0.0366343	255.557	0.397854	20	0.0178143	1.01168	1.005-1.019
	COQ5	cg27304573	-0.301822	0.0366039	67.9903	0.459831	14	0.0284403	1.02279	1.009-1.037
	COX7A1	cg15176213	1.105	0.107798	105.076	0.469979	20	0.0438292	1.01891	1.006-1.032
	COX7A1	cg24335895	1.09939	0.107842	103.927	0.524306	19	0.0439899	1.01901	1.006-1.032
	CPT1C	cg21723184	0.612344	0.0746484	67.2899	0.322192	20	0.047387	0.984284	0.974-0.995
	CYP11A1	cg05454635	0.246035	0.0337697	53.081	0.371986	20	0.00963046	1.03179	1.014-1.05
	CYP11A1	cg24482024	0.339491	0.032829	106.94	0.168738	20	0.00233248	1.02324	1.012-1.035
	CYP24A1	cg01462727	-0.624525	0.0365027	292.718	0.0567226	20	0.00571595	0.987272	0.981-0.994
	CYP24A1	cg24582168	0.275353	0.0415531	43.9109	0.767397	13	0.0267522	1.0306	1.012-1.05
	CYP24A1	cg17997279	0.257934	0.0402996	40.9653	0.482095	16	0.0218484	1.0327	1.013-1.053
	DMGDH	cg15089314	0.272124	0.0402678	45.6686	0.207029	7	0.0197995	1.02946	1.012-1.047
	DMGDH	cg06501366	0.747797	0.0381518	384.182	0.0985712	20	0.00612734	1.01062	1.005-1.016
	DMGDH	cg08328513	0.751407	0.0382287	386.342	0.147592	20	0.00612033	1.01057	1.005-1.016
	DMGDH	cg23911707	0.569625	0.0392509	210.61	0.131237	20	0.00720076	1.01397	1.006-1.022
	DMGDH	cg03400060	0.685329	0.0390397	308.166	0.149254	20	0.00369329	1.01218	1.006-1.018
	DMGDH	cg01902605	0.760091	0.0382459	394.968	0.179716	20	0.00298511	1.01111	1.006-1.017
	DNAJA3	cg07437923	1.43844	0.0181902	6253.29	0.918394	20	0.0448732	1.00411	1.001-1.007
	ETHE1	cg22732515	0.429796	0.0587115	53.5893	0.565392	8	0.015462	1.0233	1.01-1.037
	ETHE1	cg14896756	0.754839	0.0558312	182.791	0.197265	17	0.0217186	1.01656	1.007-1.027
	FARS2	cg05329576	0.795818	0.0338117	553.979	0.510976	20	0.0299846	0.992115	0.987-0.997
	FARS2	cg09085698	-0.922909	0.0322824	817.309	0.11589	20	0.0462361	1.00641	1.002-1.011
	FASN	cg15818577	-0.272472	0.0335829	65.8275	0.0799348	20	0.0447096	0.979298	0.966-0.993
	FASN	cg03407524	1.12527	0.0234072	2311.08	0.364301	20	0.00116364	1.00713	1.004-1.01
	FASTK	cg15922246	0.188526	0.0317601	35.2354	0.478652	12	0.0326778	1.03508	1.013-1.058
	FASTK	cg10702041	0.260483	0.0310032	70.5904	0.19113	12	0.0182224	1.02527	1.01-1.04
	GLOD4	cg17267398	0.824407	0.0340788	585.214	0.741499	20	0.0271539	0.991906	0.987-0.997
	GPX1	cg05551922	0.192934	0.032526	35.1849	0.401875	7	0.00355091	1.05429	1.026-1.083
	HAGH	cg00935504	1.65374	0.0502067	1084.95	0.270612	20	0.0163361	0.993491	0.99-0.997
	HINT1	cg07158495	-0.190017	0.0329926	33.1705	0.109326	20	0.00175721	1.05626	1.029-1.084
	HINT1	cg08523029	-0.932242	0.0380145	601.394	0.0899379	20	0.00150569	1.00992	1.005-1.015
	HMGCL	cg23245838	-0.22075	0.0318699	47.9778	0.922771	10	0.0120581	1.03315	1.014-1.052
	HMGCL	cg24699146	-0.745258	0.0297467	627.676	0.530625	20	0.00459903	1.0093	1.004-1.014
	HMGCL	cg25037394	-0.407563	0.0321978	160.228	0.369187	20	0.0117843	1.01608	1.007-1.025
	HMGCL	cg09473613	-0.567491	0.031361	327.445	0.307036	20	0.00963438	1.01152	1.005-1.018
	HMGCL	cg18888403	-0.641429	0.0309316	430.024	0.554428	20	0.00489102	1.01082	1.005-1.016
	LETM2	cg01506891	-0.210731	0.037108	32.2494	0.533577	7	0.000288371	1.07531	1.042-1.109
	LIPT1	cg06240854	-0.235178	0.0377208	38.8715	0.121744	19	0.0354038	1.03328	1.012-1.055
	LYRM4	cg05329576	0.795818	0.0338117	553.979	0.510976	20	0.0299846	0.992115	0.987-0.997
	LYRM4	cg09085698	-0.922909	0.0322824	817.309	0.11589	20	0.0462361	1.00641	1.002-1.011
	MACROD1	cg21920570	0.221862	0.0333244	44.3242	0.159756	20	0.0406409	1.03066	1.01-1.051
	MCL1	cg17724175	0.752283	0.0312126	580.902	0.150807	20	5.14472e-11	0.981562	0.977-0.986
	MPV17	cg02467646	-0.69384	0.120419	33.1993	0.154231	6	0.0470129	0.960171	0.934-0.987
	MRPL18	cg22844862	0.284271	0.0415443	46.8212	0.341799	11	0.0461086	0.977394	0.963-0.992
	MRPL28	cg26944245	-1.24369	0.0189442	4309.95	0.165714	20	0.0354038	0.995587	0.993-0.998
	MRPL28	cg10805676	-0.333888	0.0328182	103.508	0.350098	20	0.0301336	0.982485	0.972-0.993
	MRPS35	cg16533146	-0.828649	0.0404418	419.837	0.121271	20	0.0324127	1.00909	1.003-1.015
	MRPS7	cg23498628	0.577167	0.0581396	98.5505	0.0873632	20	0.0268673	0.978236	0.965-0.992
	MTIF3	cg26772116	-1.0528	0.0241144	1906.07	0.19689	20	0.0406124	1.00514	1.002-1.009
	MTIF3	cg20147645	-0.582793	0.0352454	273.416	0.346502	20	0.0268648	1.01226	1.005-1.02
	NDUFA13	cg08815677	-0.683744	0.0762527	80.4038	0.0706079	20	0.041556	0.983034	0.972-0.994
	NDUFB6	cg14472148	0.415305	0.037949	119.766	0.0623085	20	0.0426454	0.983049	0.972-0.994
	NDUFC2	cg20267732	0.318287	0.0445318	51.0855	0.397363	19	0.00803585	1.03062	1.014-1.048
	NDUFV1	cg06235429	-0.193738	0.0330987	34.2616	0.161399	12	0.0189423	0.961531	0.939-0.984
	NME6	cg04079263	-0.183318	0.0324035	32.0056	0.0878373	16	0.010577	1.04746	1.021-1.075
	NSUN4	cg02459555	0.273732	0.0363858	56.5962	0.161927	14	0.0366997	1.02703	1.009-1.045
	NSUN4	cg14993813	-0.351591	0.0346711	102.835	0.538702	20	0.0440019	0.980845	0.968-0.994
	NSUN4	cg17806798	-1.1206	0.0277209	1634.13	0.20551	20	0.0366247	0.994039	0.99-0.998
	NSUN4	cg04241075	-1.03836	0.0297271	1220.09	0.1966	20	0.0368578	0.993568	0.989-0.998
	NSUN4	cg00530320	0.471867	0.0353831	177.847	0.463538	20	0.0428484	1.0143	1.005-1.024
	NSUN4	cg15580309	1.18987	0.0263506	2039	0.265362	20	0.0405834	1.00556	1.002-1.009
	NT5DC2	cg11126497	0.191896	0.0327592	34.3135	0.14945	19	0.000178609	1.07568	1.043-1.109
	NUDT2	cg08240373	-0.808717	0.0419747	371.209	0.17153	20	0.0354038	1.00844	1.003-1.014
	PCCA	cg22432024	-0.433838	0.0334255	168.461	0.34677	20	0.0187002	0.985129	0.976-0.994
	PGS1	cg05887092	0.740806	0.0297703	619.217	0.349625	20	0.016323	0.9918	0.987-0.997
	PGS1	cg20026190	-0.415772	0.0321993	166.731	0.833843	20	0.00158453	0.981415	0.973-0.99
	PGS1	cg16099282	-0.378886	0.0332303	130.002	0.688498	18	0.0041378	0.980917	0.971-0.991
	PLD6	cg25393494	0.511092	0.049451	106.819	0.767289	20	0.0295806	1.02076	1.008-1.034
	PLD6	cg16340422	0.496108	0.049563	100.193	0.580493	20	0.032288	1.02118	1.008-1.035
	PLD6	cg19093370	0.48167	0.0495343	94.5556	0.549078	20	0.0309573	1.02204	1.008-1.036
	PLD6	cg24578857	0.601839	0.048951	151.16	0.636752	20	0.0284966	1.01743	1.007-1.028
	PLD6	cg11713493	0.84343	0.0483059	304.858	0.844954	20	0.0250135	1.01241	1.005-1.02
	PLD6	cg23448998	0.345237	0.0461989	55.8433	0.411309	19	0.012376	1.03327	1.014-1.053
	PRDX5	cg12453748	0.334911	0.05877	32.4749	0.579446	5	0.0345453	1.04207	1.015-1.07
	PRELID1	cg18824775	0.222368	0.0347261	41.0046	0.12317	5	6.62479e-05	0.936452	0.912-0.961
	RAB24	cg18824775	0.222368	0.0347261	41.0046	0.12317	5	6.62479e-05	0.936452	0.912-0.961
	SARDH	cg13824009	0.532495	0.0246878	465.228	0.265001	20	0.00339886	1.01342	1.007-1.02
	SARDH	cg14524643	0.783339	0.0321332	594.281	0.224317	20	0.0129769	1.00846	1.004-1.013
	SARDH	cg14001893	0.192241	0.0347881	30.5373	0.715559	3	0.0259886	1.03708	1.014-1.061
	SLC25A18	cg04460557	0.27569	0.0346994	63.1245	0.710377	5	0.0347316	0.977407	0.963-0.992
	SLC25A22	cg23587532	0.230005	0.0327618	49.2878	0.127271	20	0.0265562	0.972558	0.956-0.989
	SLC25A22	cg11475788	0.212819	0.0333349	40.7589	0.136497	6	0.0044864	0.960847	0.941-0.981
	SLC25A37	cg23485807	0.995259	0.0415528	573.683	0.087707	20	0.0135819	0.991695	0.987-0.996
	SPRYD4	cg26547506	-0.869281	0.0863079	101.442	0.0840278	20	0.000380368	0.963746	0.948-0.979
	STYXL1	cg03053427	0.288764	0.0360328	64.2229	0.132009	20	0.0231033	0.977065	0.963-0.991
	TRAP1	cg04439028	-0.230059	0.0344378	44.628	0.0625667	20	0.0302172	0.971297	0.954-0.989
	VARS2	cg05853013	-0.180555	0.0324154	31.0253	0.191117	12	0.00382201	0.945597	0.919-0.973
	VARS2	cg24268004	0.240782	0.0434822	30.6637	0.0831379	20	0.0039304	1.06384	1.031-1.098
	Only presented the association with P value < 0.05 and P for HEIDI test >0.05
	CI, confidence interval; FDR, false dicovery rate; HEIDI, heterogeneity in dependent instruments; SNP, single nucleotide polymorphsim; OR odds ratio

## Sheet: Table S3
	Table S3. Summary data-level Mendelian randomization analysis for association between DNA methylations and HUA in replicated stage
	Symbol	ID	Gene	Probe_bp	topSNP	Beta	SE	F	P	P_HEIDI	nsnp_HEIDI	OR	95%CI
	AASS	cg26798304	AASS	121730171	rs79955278	-0.773585	0.112991	46.8736	0.0155485	0.32062	6	0.29462	0.109-0.793
	ABAT	cg03500056	ABAT	8814507	rs4985108	-0.492931	0.0337033	213.908	0.0226639	0.123637	20	0.513901	0.29-0.911
	ABCB6	cg24775454	ABCB6	220083696	rs10166888	0.477531	0.0486537	96.3322	0.00858832	0.449309	20	2.69265	1.286-5.637
	AGPAT4	cg00692088	AGPAT4	161622097	rs74797747	-1.39643	0.0605797	531.354	0.0496492	0.879949	20	1.28464	1-1.65
	ARF5	cg12288726	ARF5	127227857	rs712699	-0.239965	0.040264	35.5191	0.0171829	0.654636	12	0.259671	0.086-0.787
	ATAD3B	cg12439834	ATAD3B	1410849	rs1887284	-1.30426	0.134414	94.1541	0.0443148	0.101567	12	0.608	0.374-0.987
	ATPAF1	cg22617213	ATPAF1	47134329	rs1371834	-0.270273	0.0365849	54.576	0.0167055	0.0770585	8	4.13216	1.293-13.208
	AURKAIP1	cg14094639	AURKAIP1	1309477	rs12093363	-0.66456	0.0985587	45.4651	0.0491711	0.0907701	20	0.277088	0.077-0.995
	BOK	cg22999099	BOK	242509709	rs75905304	-1.25443	0.0409133	940.078	0.025931	0.722585	19	0.732093	0.556-0.963
	BOK	cg23959977	BOK	242509493	rs78341174	-1.10688	0.0433328	652.481	0.0265996	0.70304	18	0.702775	0.515-0.96
	CARS2	cg15747390	CARS2	111297551	rs61970542	1.18032	0.0498613	560.367	0.0450561	0.62792	20	0.755475	0.574-0.994
	CCDC127	cg19784848	CCDC127	219127	rs3756715	0.645049	0.0467002	190.787	0.015775	0.584951	20	0.438647	0.225-0.856
	CCDC127	cg19784848	SDHA	219127	rs3756715	0.645049	0.0467002	190.787	0.015775	0.584951	20	0.438647	0.225-0.856
	CISD3	cg06549479	CISD3	36885900	rs11657029	0.306014	0.0405175	57.0423	0.0356122	0.267504	11	4.17006	1.101-15.797
	CISD3	cg06549479	MLLT6	36885900	rs11657029	0.306014	0.0405175	57.0423	0.0356122	0.267504	11	4.17006	1.101-15.797
	COX19	cg09125316	COX19	1015418	rs10275585	-0.328468	0.0315201	108.595	0.0399483	0.270929	20	0.448182	0.208-0.964
	COX19	cg24094675	COX19	1015382	rs10275585	-0.236659	0.0312451	57.3697	0.0434307	0.288875	20	0.328276	0.111-0.968
	CPT1C	cg00400183	C19orf76	50194224	rs10415880	0.369673	0.0346354	113.919	0.00474435	0.481133	13	2.57958	1.336-4.98
	CPT1C	cg00400183	C19orf76	50193857	rs10415880	0.369673	0.0346354	113.919	0.00474435	0.481133	13	2.57958	1.336-4.98
	CPT1C	cg05001580	C19orf76	50193021	rs12984428	0.36478	0.0347905	109.936	0.00479752	0.418259	14	2.61258	1.34-5.092
	CPT1C	cg05001580	C19orf76	50194205	rs10415880	0.36478	0.0347905	109.936	0.00479752	0.418259	14	2.61258	1.34-5.092
	CPT1C	cg14440600	C19orf76	50194120	rs10415880	0.296217	0.0338759	76.4607	0.00178752	0.555951	8	3.6575	1.621-8.253
	CPT1C	cg14440600	C19orf76	50194228	rs10415880	0.296217	0.0338759	76.4607	0.00178752	0.555951	8	3.6575	1.621-8.253
	CPT1C	cg19471591	CPT1C	50194224	rs10415880	0.270443	0.0349418	59.9047	0.00616663	0.307604	8	3.6522	1.445-9.229
	CPT1C	cg19538614	CPT1C	50193857	rs10415880	0.30339	0.0350395	74.9699	0.00553873	0.429346	9	3.17294	1.403-7.174
	CPT1C	cg19538614	CPT1C	50193021	rs12984428	0.30339	0.0350395	74.9699	0.00553873	0.429346	9	3.17294	1.403-7.174
	CPT1C	cg20727114	CPT1C	50194252	rs10415880	0.333752	0.0350424	90.711	0.00512698	0.411191	11	2.85656	1.37-5.957
	CPT1C	cg20727114	CPT1C	50194205	rs10415880	0.333752	0.0350424	90.711	0.00512698	0.411191	11	2.85656	1.37-5.957
	CPT1C	cg25326729	CPT1C	50194120	rs10415880	0.747641	0.0417968	319.963	0.0138657	0.0921249	16	1.70013	1.114-2.595
	CPT1C	cg26554406	CPT1C	50207768	rs12977052	0.324438	0.0347854	86.99	0.00520943	0.463583	11	2.94394	1.38-6.279
	CPT1C	cg26554406	CPT1C	50194228	rs10415880	0.324438	0.0347854	86.99	0.00520943	0.463583	11	2.94394	1.38-6.279
	DBI	cg11066750	C2orf76	120125096	rs11123519	-0.517449	0.039398	172.499	0.023753	0.864695	20	2.07371	1.102-3.902
	DBI	cg11066750	DBI	120125096	rs11123519	-0.517449	0.039398	172.499	0.023753	0.864695	20	2.07371	1.102-3.902
	DLAT	cg06437417	DLAT	111895279	rs12225443	0.212082	0.0312168	46.1563	0.0272824	0.592601	12	4.03869	1.169-13.948
	DMGDH	cg25105617	DMGDH	78298157	rs42418	0.813561	0.0294401	763.663	0.0275644	0.970685	20	0.710516	0.524-0.963
	DNAJA3	cg07437923	DNAJA3	4506231	rs11639998	1.43844	0.0181902	6253.29	0.0316099	0.75382	20	1.23838	1.019-1.505
	ELAC2	cg26162695	ELAC2	12921313	rs17554679	0.63922	0.0439972	211.082	0.0439575	0.229971	20	1.69012	1.014-2.816
	FAHD1	cg01637482	FAHD1	1880436	rs238678	-0.313807	0.0496216	39.993	0.0372154	0.569985	11	3.35963	1.074-10.505
	FHIT	cg05645292	FHIT	59795625	rs1683356	0.340775	0.0514391	43.8883	0.0479614	0.161686	9	0.323069	0.105-0.99
	FKBP10	cg21416237	FKBP10	39970091	rs149683818	0.480203	0.0529965	82.1023	0.0467246	0.59615	14	2.07876	1.011-4.276
	GPT2	cg24306924	GPT2	46918433	rs117939346	0.679672	0.104556	42.2572	0.0415561	0.561795	8	0.316922	0.105-0.957
	HPDL	cg12178578	HPDL	45792714	rs140723719	0.516566	0.0731251	49.9021	0.0387896	0.600066	15	0.137955	0.021-0.903
	HPDL	cg26781150	HPDL	45792542	rs61789859	0.444412	0.0711891	38.9713	0.00918618	0.244456	5	0.028224	0.002-0.413
	HSD17B4	cg21878514	HSD17B4	118787985	rs463098	-0.214757	0.0318542	45.4529	0.0388968	0.732578	20	0.274098	0.08-0.936
	HSD17B8	cg09100940	HSD17B8	33172902	rs2229785	-0.52487	0.0341232	236.594	0.049198	0.57558	20	0.595421	0.355-0.998
	LIG3	cg01818539	LIG3	33324773	rs62062371	0.676308	0.058175	135.15	0.0187357	0.10822	15	1.95032	1.117-3.404
	MCL1	cg02961109	MCL1	150552537	rs11204666	0.301555	0.043045	49.0781	0.01647	0.964082	18	4.57332	1.32-15.842
	MCL1	cg17724175	MCL1	150552817	rs6587756	0.752283	0.0312126	580.902	0.00701847	0.826919	20	1.54062	1.125-2.109
	MCL1	cg18016565	MCL1	150552671	rs6587756	0.259744	0.0336323	59.6455	0.0104777	0.983942	20	3.49632	1.341-9.117
	MMADHC	cg18399834	MMADHC	150442880	rs10204262	-0.524668	0.0567733	85.4045	0.0195761	0.468533	19	0.377315	0.166-0.855
	MRPL16	cg04862679	MRPL16	59578540	rs11230085	1.15292	0.0592298	378.894	0.0493039	0.479299	19	1.54086	1.001-2.371
	MRPL16	cg06925083	MRPL16	59578514	rs11230085	1.14355	0.0596947	366.977	0.0493415	0.575826	15	1.54632	1.001-2.388
	MRPL16	cg08066376	MRPL16	59577361	rs11230085	1.01685	0.0606265	281.312	0.049706	0.684762	20	1.63263	1.001-2.664
	MRPS18B	cg01161248	MRPS18B	30585371	rs3828919	-0.554257	0.0735052	56.8573	0.00453911	0.629001	5	0.391552	0.205-0.748
	MRPS18B	cg01161248	PPP1R10	30585371	rs3828919	-0.554257	0.0735052	56.8573	0.00453911	0.629001	5	0.391552	0.205-0.748
	MRPS6	cg10599571	MRPS6	35445161	rs2834330	0.245845	0.0430554	32.6037	0.0404761	0.294091	6	5.62938	1.078-29.402
	MRPS6	cg10599571	SLC5A3	35445161	rs2834330	0.245845	0.0430554	32.6037	0.0404761	0.294091	6	5.62938	1.078-29.402
	MRPS9	cg26633120	MRPS9	105654408	rs10207988	-0.329339	0.0313535	110.335	0.0434274	0.688095	20	0.457825	0.214-0.977
	MSRB3	cg14571669	MSRB3	65756576	rs10878267	2.73026	0.151805	323.471	0.0307032	0.515392	4	0.725514	0.542-0.971
	NDUFA13	cg08815677	NDUFA13	19629325	rs35156688	-0.683744	0.0762527	80.4038	0.0284439	0.884976	20	0.400057	0.176-0.908
	NT5DC3	cg21863207	NT5DC3	104234989	rs2245322	-0.902135	0.0384545	550.362	0.0222978	0.716763	20	1.48896	1.058-2.095
	NUDT5	cg22687873	NUDT5	12211796	rs4750175	-0.879303	0.0284161	957.521	0.00599313	0.673524	20	1.4612	1.115-1.915
	NUDT5	cg22687873	SEC61A2	12211796	rs4750175	-0.879303	0.0284161	957.521	0.00599313	0.673524	20	1.4612	1.115-1.915
	PCK2	cg23112188	PCK2	24563095	rs4982856	-0.754571	0.0319457	557.924	0.00567282	0.787716	20	1.59387	1.146-2.218
	PDE2A	cg21657876	PDE2A	72354022	rs11235556	0.384201	0.0305229	158.44	0.0453891	0.746518	20	1.94102	1.014-3.717
	PDK2	cg16035921	PDK2	48187466	rs78834689	-0.912539	0.0407996	500.255	0.00298734	0.927427	20	1.90628	1.245-2.918
	PDK2	cg18664900	PDK2	48172598	rs61328000	0.248055	0.0438761	31.9624	0.00530482	0.780128	4	0.087749	0.016-0.485
	PISD	cg25791279	PISD	32026902	rs56219558	1.09337	0.0577916	357.936	0.0485324	0.889973	20	1.68151	1.003-2.818
	PNKD	cg18259342	PNKD	219184859	rs2015863	-0.935394	0.0277849	1133.37	0.0461469	0.0755037	20	0.737347	0.547-0.995
	SDHA	cg18366108	CCDC127	219127	rs3756715	0.290951	0.0484265	36.0972	0.0147846	0.608597	16	0.125283	0.024-0.666
	SDHA	cg19784848	SDHA	226170	rs10066474	0.645049	0.0467002	190.787	0.015775	0.584951	20	0.438647	0.225-0.856
	SDHA	cg19784848	SDHA	219127	rs3756715	0.645049	0.0467002	190.787	0.015775	0.584951	20	0.438647	0.225-0.856
	SDHD	cg12532791	SDHD	111957842	rs12790529	0.207126	0.0336824	37.8149	0.0255651	0.762626	8	4.4997	1.202-16.849
	SDHD	cg12532791	TIMM8B	111957842	rs12790529	0.207126	0.0336824	37.8149	0.0255651	0.762626	8	4.4997	1.202-16.849
	SLC25A1	cg00747849	SLC25A1	19165386	rs112198122	-0.591024	0.0620339	90.772	0.0476401	0.119426	15	0.375753	0.143-0.99
	SLC25A40	cg14698352	DBF4	87505675	rs28642834	0.826145	0.0645923	163.588	0.0300535	0.999526	20	0.532103	0.301-0.941
	SLC25A40	cg14698352	DBF4	87505681	rs10252990	0.826145	0.0645923	163.588	0.0300535	0.999526	20	0.532103	0.301-0.941
	SLC25A40	cg24109202	SLC25A40	87505675	rs28642834	0.643562	0.0662675	94.3147	0.0296638	0.979347	15	0.44131	0.211-0.922
	SLC25A40	cg24109202	SLC25A40	87505681	rs10252990	0.643562	0.0662675	94.3147	0.0296638	0.979347	15	0.44131	0.211-0.922
	SPATA20	cg16020904	SPATA20	48624201	rs8076632	0.20007	0.033886	34.8597	0.0104869	0.0516891	7	0.162373	0.04-0.653
	SPATA20	cg18945744	SPATA20	48628573	rs1132414	-0.515416	0.0363525	201.024	0.00664634	0.450553	20	2.20235	1.245-3.895
	SPATA20	cg22450693	SPATA20	48624483	rs9890200	-0.386873	0.0320579	145.635	0.00411643	0.363728	20	2.66089	1.364-5.193
	SPATA20	cg24438145	SPATA20	48624694	rs8076632	0.791094	0.0303565	679.13	0.00475278	0.400257	20	0.631447	0.459-0.869
	SPG7	cg08850438	SPG7	89609646	rs62070317	-1.29784	0.104084	155.48	0.0291627	0.545118	18	0.559575	0.332-0.943
	THEM4	cg05927068	THEM4	151882406	rs11204915	0.236087	0.032273	53.5138	0.0376297	0.40343	15	3.31557	1.071-10.265
	TIMM8B	cg12532791	SDHD	111957842	rs12790529	0.207126	0.0336824	37.8149	0.0255651	0.762626	8	4.4997	1.202-16.849
	TIMM8B	cg12532791	TIMM8B	111957842	rs12790529	0.207126	0.0336824	37.8149	0.0255651	0.762626	8	4.4997	1.202-16.849
	TRAP1	cg04439028	TRAP1	3722002	rs1053874	-0.230059	0.0344378	44.628	0.0229976	0.582099	19	0.241796	0.071-0.822
	Only presented the association with P value < 0.05 and P for HEIDI test >0.05
	CI, confidence interval; HEIDI, heterogeneity in dependent instruments; SNP, single nucleotide polymorphsim; OR odds ratio

## Sheet: Table S4
	Table S4. Summary data-level Mendelian randomization analysis for association between gene expression and HUA in discovery stage
	Symbol	Beta	SE	F	P_HEIDI	nsnp_HEIDI	P-FDR	OR	95%CI
	C12orf65	0.217354	0.0216195	101.075	0.109536	20	0.0431509	1.0466	1.015-1.08
	CBR4	0.581447	0.0123433	2219	0.448111	20	0.0326874	0.985657	0.976-0.995
	COX15	-0.168908	0.00807587	437.443	0.133328	20	0.0202397	1.03493	1.013-1.057
	COX7A2L	0.36114	0.00860332	1762.05	0.49024	20	0.00433146	0.981619	0.972-0.991
	DCAKD	-0.497154	0.00834366	3550.33	0.338871	20	0.0422213	0.989595	0.983-0.997
	FARS2	-0.323711	0.0133807	585.271	0.580479	20	0.0380121	1.01839	1.006-1.031
	FASN	0.389883	0.0127681	932.43	0.18996	20	0.00128069	1.02021	1.01-1.03
	FXN	-0.0578226	0.00991062	34.0403	0.745053	20	0.0169045	0.861801	0.788-0.943
	GATC	0.298733	0.00811921	1353.75	0.0699288	20	0.00176902	0.97488	0.963-0.987
	HSPE1	0.134256	0.0139655	92.4175	0.482646	20	0.0440994	0.960576	0.934-0.987
	IDI1	-0.13023	0.00832321	244.816	0.134015	20	0.0223951	0.95424	0.927-0.983
	MDH2	-0.203246	0.0321246	40.0284	0.0632509	20	0.0173436	0.908069	0.857-0.963
	MFF	0.229175	0.00800564	819.488	0.524085	20	0.0165492	0.974584	0.96-0.99
	MRPL36	0.588166	0.0168424	1219.53	0.106629	20	0.0374791	1.00905	1.003-1.015
	MRPS30	0.0705245	0.00814483	74.9749	0.248485	20	0.0424798	0.924976	0.877-0.975
	MRPS35	-0.235118	0.0118354	394.644	0.492101	20	0.0461297	1.02978	1.009-1.051
	NDUFB6	0.081881	0.00796415	105.703	0.441352	20	0.0339387	0.933894	0.893-0.977
	NDUFC2	-0.350096	0.0110357	1006.41	0.237463	20	0.000724532	0.972396	0.96-0.985
	NSUN4	0.663303	0.00798164	6906.21	0.287735	20	0.029132	1.01015	1.004-1.017
	NUDT2	0.96589	0.00976429	9785.3	0.281553	20	0.00476789	0.991649	0.987-0.996
	PCCB	0.441175	0.00759738	3372.05	0.15713	20	0.0416424	1.01254	1.004-1.021
	PDHB	0.288415	0.00813326	1257.5	0.0579742	20	0.00150266	1.02706	1.014-1.04
	PDPR	0.0808235	0.0097873	68.1945	0.0939743	20	2.73329e-05	1.16006	1.095-1.229
	PPIF	0.137536	0.00793191	300.661	0.203688	20	0.0356329	1.04004	1.013-1.067
	QRSL1	-0.41709	0.00774169	2902.61	0.216147	20	0.00286807	1.01863	1.009-1.028
	SETD9	-0.718787	0.0161314	1985.44	0.185057	20	0.0257408	0.991411	0.986-0.997
	SFXN1	-0.367787	0.011029	1112.04	0.369355	20	0.0440861	1.01894	1.006-1.032
	SLC25A44	-0.29257	0.0351587	69.2459	0.0520299	16	0.00178828	0.901617	0.857-0.949
	STX17	0.200172	0.0078703	646.881	0.377371	20	0.0474457	1.02888	1.009-1.049
	Only presented the association with P value < 0.05 and P for HEIDI test >0.05
	CI, confidence interval; FDR, false dicovery rate; HEIDI, heterogeneity in dependent instruments; SNP, single nucleotide polymorphsim; OR odds ratio

## Sheet: Table S5
	Table S5. Summary data-level Mendelian randomization analysis for association between gene expression and HUA in replicated stage
	Symbol	Beta	SE	F	P	P_HEIDI	nsnp_HEIDI	OR	95%CI
	AASS	-0.457361	0.0136596	1121.09	0.0483995	0.667911	20	0.359141	0.13-0.993
	ACOT7	0.33236	0.0148767	499.119	0.0474521	0.851089	20	3.5965	1.014-12.75
	ADCY10	0.13078	0.0218717	35.7534	0.0326916	0.693005	9	69.6296	1.418-3418.729
	ATP5PD	0.366879	0.0229317	255.961	0.0281185	0.383897	20	0.353699	0.14-0.894
	ATPAF1	0.14869	0.0102942	208.631	0.0114146	0.195013	20	0.07298	0.01-0.555
	CEP89	-0.225347	0.0100563	502.143	0.0373288	0.307659	20	0.285781	0.088-0.929
	COQ10B	-0.10404	0.0112783	85.0968	0.0394458	0.663558	20	26.0628	1.171-580.264
	DBI	-0.362701	0.0143801	636.171	0.0225967	0.306338	20	2.82444	1.157-6.895
	DLAT	-0.0458447	0.00827642	30.6827	0.0249344	0.505712	20	0.00111451	0-0.425
	GPAT2	-0.453676	0.0331329	187.488	0.0220098	0.340474	20	0.095605	0.013-0.713
	GPT2	-0.490804	0.030501	258.933	0.0333957	0.636508	14	4.91008	1.133-21.273
	HAGH	0.376414	0.0115192	1067.79	0.03921	0.36948	20	0.369911	0.144-0.952
	LYPLA1	-0.343616	0.0560988	37.518	0.0123225	0.0843166	14	0.113321	0.021-0.624
	MCL1	-0.220546	0.00971457	515.408	0.0484468	0.480578	20	4.00959	1.009-15.926
	MFF	0.229175	0.00800564	819.488	0.0119694	0.0786687	20	0.252158	0.086-0.738
	MMUT	0.652261	0.00809818	6487.36	0.021784	0.599269	20	1.57653	1.069-2.326
	MPC2	-0.0991542	0.00941492	110.915	0.0415045	0.999316	20	0.0638601	0.005-0.9
	MRPS22	0.0504731	0.00804507	39.3605	0.0378699	0.161775	19	342.811	1.387-84753.676
	NDUFB1	-0.185559	0.00885653	438.972	0.0438094	0.164053	16	4.1542	1.04-16.589
	NIPSNAP2	0.121686	0.00850618	204.65	0.0202273	0.216688	20	0.0798968	0.009-0.674
	PDK1	-0.314131	0.0100777	971.625	0.0269607	0.406642	20	3.29828	1.146-9.495
	RIDA	0.222799	0.0079142	792.524	0.0385557	0.764093	20	3.20022	1.063-9.633
	SLC25A44	-0.29257	0.0351587	69.2459	0.0393922	0.342961	16	0.0166223	0-0.82
	SPATA20	-1.00849	0.00674709	22341.4	0.00314483	0.478506	20	1.45562	1.135-1.867
	STOM	-0.914784	0.0337004	736.83	0.0424417	0.830824	19	2.28937	1.029-5.095
	THEM4	-0.599229	0.00733179	6679.83	0.0306434	0.931418	20	0.624379	0.407-0.957
	UQCR10	0.368201	0.0179659	420.022	0.0339202	0.593663	20	4.38456	1.119-17.184
	VDAC1	-0.160608	0.014236	127.279	0.0359363	0.955057	20	5.96793	1.124-31.677
	WARS2	0.643959	0.00873126	5439.55	0.0286392	0.199873	20	1.88797	1.069-3.336
	Only presented the association with P value < 0.05 and P for HEIDI test >0.05
	CI, confidence interval; HEIDI, heterogeneity in dependent instruments; SNP, single nucleotide polymorphsim; OR odds ratio

## Sheet: Table S6
	Table S6. Summary data-level Mendelian randomization analysis for association between gene encoded protein and HUA in discovery stage
	Symbol	Beta	SE	F	P_HEIDI	nsnp_HEIDI	P-FDR	OR	95%CI
	BOLA1	-0.192324	0.0135773	200.65	0.396241	20	0.0253923	1.06383	1.023-1.106
	COMT	-0.444885	0.0075906	3435.13	0.149196	20	0.0176313	0.986826	0.979-0.995
	DCXR	0.0816175	0.00722669	127.552	0.449448	20	0.00181443	1.10434	1.052-1.16
	HAGH	-0.154165	0.0127804	145.507	0.786506	20	0.0154888	1.07187	1.029-1.117
	NUDT2	0.332279	0.0103869	1023.37	0.242377	20	0.0163762	0.97827	0.966-0.991
	SDHB	0.0553465	0.00759198	53.146	0.258034	20	0.000829445	1.19371	1.099-1.296
	SOD2	0.158249	0.00798665	392.602	0.0851856	20	0.0371188	0.964622	0.942-0.988
	Only presented the association with P value < 0.05 and P for HEIDI test >0.05
	CI, confidence interval; FDR, false dicovery rate; HEIDI, heterogeneity in dependent instruments; SNP, single nucleotide polymorphsim; OR odds ratio

## Sheet: Table S7
	Table S7. Summary data-level Mendelian randomization analysis for association between gene encoded protein and HUA in replicated stage
	Symbol	Beta	SE	F	P	p_HEIDI	nsnp_HEIDI	OR	95%CI
	DBI	-0.326142	0.00941493	1199.99	0.0210455	0.988848	20	3.24083	1.194-8.8
	FABP1	-0.236988	0.00795681	887.104	0.0357636	0.919531	20	0.32897	0.117-0.929
	Only presented the association with P value < 0.05 and P for HEIDI test >0.05
	CI, confidence interval; HEIDI, heterogeneity in dependent instruments; SNP, single nucleotide polymorphsim; OR odds ratio

## Sheet: Table S8
	Table S8 Association between methylation and expression, expression and protein abundance of mitochondrial-related genes.
	Association	Symbol	ID	Beta	SE	Pval	PPH3	PPH4
	mQTL---eQTL	NUDT2	cg08240373	-1.13507	0.0601021	1.49e-79	1	＜0.01
	eQTL--pQTL		—	0.352869	0.0115967	2.31e-203	0.034	0.966
	mQTL---pQTL	BOLA1	cg06605933	0.36572	0.0470993	8.17e-15	0.149	0.851
		COMT	cg20709110	0.575308	0.0411984	2.57e-44	1	＜0.01
		HAGH	cg00935504	-0.104161	0.00929363	3.73e-29	0.993	0.00703
	PPH4, posterior probability of H4; QTL, quantitative trait loci

## Sheet: Table S9
	Table S9 Hierarchy of mitochondrial-related methylation, expression, and proteins of gene prediction for HUA candidate genes.
	Gene	Tier	mQTL				eQTL			pQTL
			Probe	OR(95%CI)	Pval		OR(95%CI)	Pval		OR(95%CI)	Pval
	NUDT2	Tier 1	cg08240373	1.008(1.003–1.014)	0.035		0.992( 0.987-0.996)	0.005		0.98(0.966-0.991)	0.02
	BOLA1	Tier 2	cg06605933	1.022(1.008-1.036)	0.032		—			1.06(1.023-1.106)	0.03
	COMT	Tier 2	cg20709110	0.986(0.977-0.994)	0.024		—			0.99(0.979-0.995)	0.02
	HAGH	Tier 2	cg00935504	0.993(0.99-0.997)	0.016		—			1.07(1.029-1.117)	0.02

[truncated: 1 more sheets: Table S10]
